# Supplementary material for: Role of Extracellular DNA in Bacterial Response to SOS-Inducing Drugs
Source: Antibiotics (Basel). 2023 Mar 24;12(4):649. doi: 10.3390/antibiotics12040649 (PMC10135224; doi:10.3390/antibiotics12040649)
Supplement: Supplementary file 1 [file antibiotics-12-00649-s001.zip]

Archive with 3 entries (3 files):
- Supplem Figs. S1& S2.pdf
- Video S1_Control.mp4
- Video S2_Bleo.mp4
